# Supplementary material for: Infectious Uveitis in Horses and New Insights in Its Leptospiral Biofilm-Related Pathogenesis
Source: Microorganisms. 2022 Feb 7;10(2):387. doi: 10.3390/microorganisms10020387 (PMC8875353; doi:10.3390/microorganisms10020387)
Supplement: Supplementary file 1 [file microorganisms-10-00387-s001.zip]

Archive with 1 entries (1 files):
- microorganisms-1560157-supplementary - proofread.pdf
